# Supplementary material for: A large-scale reconfigurable multiplexed quantum photonic network
Source: Nat Photonics. 2025 Nov 26;20(2):202–7. doi: 10.1038/s41566-025-01806-x (PMC12875861; doi:10.1038/s41566-025-01806-x)
Supplement: Supplementary file 2 — Zip file containing .txt files of data for Fig. 3 on multiplexed entanglement routing. [file 41566_2025_1806_MOESM2_ESM.zip]

Archive with 9 entries (9 files):
- 122033ind_multiplexing_1stbasis.txt
- 122059ind_multiplexing_2ndbasis.txt
- 122120ind_multiplexing_3rdbasis.txt
- 1221548x8ind_identity_1stbasis.txt
- 1222118x8ind_identity_2ndbasis.txt
- 1222298x8ind_identity_3rdbasis.txt
- 1222598x8ind_switching_1stbasis.txt
- 1223168x8ind_switching_2ndbasis.txt
- 1223348x8ind_switching_3rdbasis.txt
