# Supplementary material for: A large-scale reconfigurable multiplexed quantum photonic network
Source: Nat Photonics. 2025 Nov 26;20(2):202–7. doi: 10.1038/s41566-025-01806-x (PMC12875861; doi:10.1038/s41566-025-01806-x)
Supplement: Supplementary file 2 — Zip file containing .txt files of data for Fig. 3 on multiplexed entanglement routing. [file 41566_2025_1806_MOESM2_ESM.zip › 122033ind_multiplexing_1stbasis.txt]

685 115 91 50 62 56 150 93
113 745 61 45 66 78 101 104
76 116 74 81 670 53 123 61
98 75 86 80 55 457 102 71
81 58 759 68 71 52 70 41
65 50 96 551 46 41 69 69
67 68 65 52 158 77 859 69
56 51 56 67 97 47 144 409
