# Supplementary material for: A large-scale reconfigurable multiplexed quantum photonic network
Source: Nat Photonics. 2025 Nov 26;20(2):202–7. doi: 10.1038/s41566-025-01806-x (PMC12875861; doi:10.1038/s41566-025-01806-x)
Supplement: Supplementary file 2 — Zip file containing .txt files of data for Fig. 3 on multiplexed entanglement routing. [file 41566_2025_1806_MOESM2_ESM.zip › 122059ind_multiplexing_2ndbasis.txt]

157 19 18 21 18 24 37 32
19 167 14 10 7 17 27 22
21 26 31 13 139 16 20 18
47 19 30 19 10 169 28 26
16 12 148 21 18 5 14 13
15 14 20 187 17 9 26 14
18 11 14 19 34 21 242 18
12 16 7 14 25 20 22 122
