# Supplementary material for: A large-scale reconfigurable multiplexed quantum photonic network
Source: Nat Photonics. 2025 Nov 26;20(2):202–7. doi: 10.1038/s41566-025-01806-x (PMC12875861; doi:10.1038/s41566-025-01806-x)
Supplement: Supplementary file 2 — Zip file containing .txt files of data for Fig. 3 on multiplexed entanglement routing. [file 41566_2025_1806_MOESM2_ESM.zip › 122120ind_multiplexing_3rdbasis.txt]

503 61 51 38 35 36 74 58
55 395 37 43 34 31 61 93
84 43 39 79 271 44 72 41
44 46 42 50 37 372 42 61
55 29 367 50 25 37 27 24
36 38 59 456 30 30 79 28
45 33 36 32 59 42 320 56
51 47 47 45 64 51 61 535
