# Supplementary material for: A large-scale reconfigurable multiplexed quantum photonic network
Source: Nat Photonics. 2025 Nov 26;20(2):202–7. doi: 10.1038/s41566-025-01806-x (PMC12875861; doi:10.1038/s41566-025-01806-x)
Supplement: Supplementary file 2 — Zip file containing .txt files of data for Fig. 3 on multiplexed entanglement routing. [file 41566_2025_1806_MOESM2_ESM.zip › 1221548x8ind_identity_1stbasis.txt]

783 73 64 101 79 80 94 44
83 437 69 84 65 54 118 27
117 62 1035 195 103 82 94 69
80 61 161 797 70 60 86 59
60 86 66 78 969 62 131 113
49 53 56 89 77 654 145 94
88 117 109 133 58 61 736 115
82 82 66 86 38 52 84 591
