# Supplementary material for: A large-scale reconfigurable multiplexed quantum photonic network
Source: Nat Photonics. 2025 Nov 26;20(2):202–7. doi: 10.1038/s41566-025-01806-x (PMC12875861; doi:10.1038/s41566-025-01806-x)
Supplement: Supplementary file 2 — Zip file containing .txt files of data for Fig. 3 on multiplexed entanglement routing. [file 41566_2025_1806_MOESM2_ESM.zip › 1222118x8ind_identity_2ndbasis.txt]

169 15 20 14 19 11 12 20
20 164 37 24 20 13 29 15
10 17 284 32 20 14 28 14
42 21 43 238 22 15 27 26
18 20 26 19 273 14 11 11
21 15 19 27 20 164 18 12
32 22 36 17 31 39 144 16
23 11 40 16 34 39 17 174
