# Supplementary material for: A large-scale reconfigurable multiplexed quantum photonic network
Source: Nat Photonics. 2025 Nov 26;20(2):202–7. doi: 10.1038/s41566-025-01806-x (PMC12875861; doi:10.1038/s41566-025-01806-x)
Supplement: Supplementary file 2 — Zip file containing .txt files of data for Fig. 3 on multiplexed entanglement routing. [file 41566_2025_1806_MOESM2_ESM.zip › 1222298x8ind_identity_3rdbasis.txt]

443 28 51 64 36 40 54 42
64 380 27 62 45 48 35 29
42 41 483 109 29 42 47 36
51 47 67 758 43 61 60 56
42 34 45 41 404 58 26 34
65 40 28 75 39 571 25 30
95 50 46 72 48 61 416 73
48 36 47 88 53 130 50 403
