# Supplementary material for: A large-scale reconfigurable multiplexed quantum photonic network
Source: Nat Photonics. 2025 Nov 26;20(2):202–7. doi: 10.1038/s41566-025-01806-x (PMC12875861; doi:10.1038/s41566-025-01806-x)
Supplement: Supplementary file 2 — Zip file containing .txt files of data for Fig. 3 on multiplexed entanglement routing. [file 41566_2025_1806_MOESM2_ESM.zip › 1222598x8ind_switching_1stbasis.txt]

40 59 57 35 396 93 90 113
60 89 67 43 62 232 60 61
74 72 72 85 37 55 940 104
53 62 82 38 52 47 97 518
614 44 72 70 50 39 110 102
71 578 68 58 36 44 67 51
69 38 721 91 56 65 114 87
61 22 50 393 71 46 97 62
