# Supplementary material for: A large-scale reconfigurable multiplexed quantum photonic network
Source: Nat Photonics. 2025 Nov 26;20(2):202–7. doi: 10.1038/s41566-025-01806-x (PMC12875861; doi:10.1038/s41566-025-01806-x)
Supplement: Supplementary file 2 — Zip file containing .txt files of data for Fig. 3 on multiplexed entanglement routing. [file 41566_2025_1806_MOESM2_ESM.zip › 1223168x8ind_switching_2ndbasis.txt]

13 25 14 8 40 12 24 19
14 24 12 7 7 137 23 23
15 11 5 12 17 9 167 23
22 14 23 17 15 12 31 264
154 20 19 8 8 10 17 23
17 170 16 19 9 9 22 20
21 21 116 23 7 20 30 27
22 23 12 142 23 13 32 18
