# Supplementary material for: A large-scale reconfigurable multiplexed quantum photonic network
Source: Nat Photonics. 2025 Nov 26;20(2):202–7. doi: 10.1038/s41566-025-01806-x (PMC12875861; doi:10.1038/s41566-025-01806-x)
Supplement: Supplementary file 2 — Zip file containing .txt files of data for Fig. 3 on multiplexed entanglement routing. [file 41566_2025_1806_MOESM2_ESM.zip › 1223348x8ind_switching_3rdbasis.txt]

37 36 23 28 182 35 42 70
37 47 28 42 47 203 39 70
60 32 48 27 32 26 410 112
47 47 43 32 29 42 54 480
363 39 30 23 21 33 42 39
83 308 39 30 19 22 45 51
47 36 290 46 47 27 53 72
46 50 43 377 30 32 61 61
