# Supplementary material for: A large-scale reconfigurable multiplexed quantum photonic network
Source: Nat Photonics. 2025 Nov 26;20(2):202–7. doi: 10.1038/s41566-025-01806-x (PMC12875861; doi:10.1038/s41566-025-01806-x)
Supplement: Supplementary file 3 — Zip file containing .txt files of data for Fig. 4 on multiplexed entanglement swapping. [file 41566_2025_1806_MOESM3_ESM.zip]

Archive with 4 entries (4 files):
- 4fold_coinc_ch1.txt
- 4fold_coinc_ch2.txt
- estimated_state_ch1.txt
- estimated_state_ch2.txt
