# Supplementary material for: A large-scale reconfigurable multiplexed quantum photonic network
Source: Nat Photonics. 2025 Nov 26;20(2):202–7. doi: 10.1038/s41566-025-01806-x (PMC12875861; doi:10.1038/s41566-025-01806-x)
Supplement: Supplementary file 3 — Zip file containing .txt files of data for Fig. 4 on multiplexed entanglement swapping. [file 41566_2025_1806_MOESM3_ESM.zip › 4fold_coinc_ch1.txt]

--- tomography_XX ---
0.0 80.0
68.0 16.0

--- tomography_XY ---
53.0 41.0
39.0 34.0

--- tomography_XZ ---
22.0 22.0
6.0 28.0

--- tomography_YX ---
40.0 36.0
21.0 36.0

--- tomography_YY ---
20.0 37.0
25.0 50.0

--- tomography_YZ ---
18.0 0.0
1.0 32.0

--- tomography_ZX ---
6.0 15.0
10.0 28.0

--- tomography_ZY ---
1.0 20.0
22.0 14.0

--- tomography_ZZ ---
1.0 8.0
6.0 13.0
