# Supplementary material for: A large-scale reconfigurable multiplexed quantum photonic network
Source: Nat Photonics. 2025 Nov 26;20(2):202–7. doi: 10.1038/s41566-025-01806-x (PMC12875861; doi:10.1038/s41566-025-01806-x)
Supplement: Supplementary file 3 — Zip file containing .txt files of data for Fig. 4 on multiplexed entanglement swapping. [file 41566_2025_1806_MOESM3_ESM.zip › 4fold_coinc_ch2.txt]

--- tomography_XX ---
4.0 69.0
54.0 6.0

--- tomography_XY ---
29.0 35.0
30.0 40.0

--- tomography_XZ ---
17.0 10.0
11.0 21.0

--- tomography_YX ---
37.0 26.0
11.0 49.0

--- tomography_YY ---
19.0 27.0
17.0 29.0

--- tomography_YZ ---
17.0 8.0
0.0 27.0

--- tomography_ZX ---
13.0 13.0
19.0 17.0

--- tomography_ZY ---
2.0 29.0
34.0 5.0

--- tomography_ZZ ---
1.0 9.0
13.0 15.0
