# Supplementary material for: A large-scale reconfigurable multiplexed quantum photonic network
Source: Nat Photonics. 2025 Nov 26;20(2):202–7. doi: 10.1038/s41566-025-01806-x (PMC12875861; doi:10.1038/s41566-025-01806-x)
Supplement: Supplementary file 3 — Zip file containing .txt files of data for Fig. 4 on multiplexed entanglement swapping. [file 41566_2025_1806_MOESM3_ESM.zip › estimated_state_ch1.txt]

 (3.557898344138744201e-02+0.000000000000000000e+00j)
 (-6.345364096889649641e-02-1.161981869435679132e-02j)
 (6.050191031479884574e-03+3.974517555103765365e-04j)
 (-2.210094156617548045e-03+5.386355889742652781e-02j)
 (-6.345364096889649641e-02+1.161981869435681908e-02j)
 (4.346770484191173067e-01+0.000000000000000000e+00j)
 (-7.380942911840049359e-03-3.558257740016838033e-01j)
 (-9.542792831256674546e-02-8.398334866846948743e-03j)
 (6.050191031479912329e-03-3.974517555103834754e-04j)
 (-7.380942911840077114e-03+3.558257740016839143e-01j)
 (4.024237717912222956e-01+0.000000000000000000e+00j)
 (-1.000266528368295715e-01-8.174499234760015942e-02j)
 (-2.210094156617548045e-03-5.386355889742652781e-02j)
 (-9.542792831256671771e-02+8.398334866846962621e-03j)
 (-1.000266528368295854e-01+8.174499234760015942e-02j)
 (1.273201963482731569e-01+0.000000000000000000e+00j)
