# Supplementary material for: A large-scale reconfigurable multiplexed quantum photonic network
Source: Nat Photonics. 2025 Nov 26;20(2):202–7. doi: 10.1038/s41566-025-01806-x (PMC12875861; doi:10.1038/s41566-025-01806-x)
Supplement: Supplementary file 3 — Zip file containing .txt files of data for Fig. 4 on multiplexed entanglement swapping. [file 41566_2025_1806_MOESM3_ESM.zip › estimated_state_ch2.txt]

 (2.831740448692217360e-02+1.040834085586084411e-17j)
 (-3.565496876221574407e-02-9.514837256629181395e-04j)
 (3.151758640583321447e-02-8.970432120343523746e-03j)
 (-2.539601770512475709e-02-9.768971216853345602e-03j)
 (-3.565496876221573019e-02+9.514837256629250783e-04j)
 (4.594528157673856139e-01-1.734723475976807094e-17j)
 (-4.590085890006426195e-02-3.901878623251414102e-01j)
 (-1.102824595545202485e-01+1.165072382114207966e-03j)
 (3.151758640583321447e-02+8.970432120343558441e-03j)
 (-4.590085890006426195e-02+3.901878623251414102e-01j)
 (4.347538772311508870e-01+1.040834085586084411e-17j)
 (-1.251260230312319782e-02-1.606315031249974656e-01j)
 (-2.539601770512475709e-02+9.768971216853352540e-03j)
 (-1.102824595545202346e-01-1.165072382114228783e-03j)
 (-1.251260230312324639e-02+1.606315031249974656e-01j)
 (7.747590251454075649e-02-1.734723475976807094e-17j)
